# Supplementary material for: Kinetics and magnitude of viral RNA shedding as indicators for Influenza A virus transmissibility in ferrets
Source: Commun Biol. 2023 Jan 23;6:90. doi: 10.1038/s42003-023-04459-0 (PMC9871019; doi:10.1038/s42003-023-04459-0)
Supplement: Supplementary file 2 — Supplementary Data 1 [file 42003_2023_4459_MOESM2_ESM.xlsx]

## Sheet: Sheet1
			Figure 1A							Figure 1B
Figure 1		day p.i.	log10PFU			log10RNA				day p.i.	>4µm			1-4µm			<1µm			total
		1	5.85126	6.32222	7.37107	7.95	8.02	9.2		1	0.1	0.1	0.1	0.1	1.46	0.382	0.1	0.1	0.1	0.1	1.46	0.382
		3	5.95424	4.8451	4.86332	9.01	9.38	8.33		2	5680	12100	207	157	43	0.727	0.843	0.118	0.1	5837.84	12143.1	207.727
		5	6.0607	6.39794	5.19033	8.7	8.27	8.1		3	22.1	4950	3540	4.43	2.24	7.29	0.243	0.282	0.1	26.773	4952.52	3547.29
		7	1	1	1	6.79	5.9	6.83		5	0.1	3280	2280	3.58	0.129	0.948	0.1	0.1	0.1	3.58	3280.13	2280.95
		9	1	1	1	6.16	5.93	7.03
			Figure 1C							Figure 1D
		day p.i.	log10PFU			log10RNA				day p.i.	>4µm			1-4µm			<1µm			total
		1	7	7.04139	6.04139	8.85	9.11	8.03		1	0.1	0.1	0.1	0.583	0.157	0.1	0.1	0.1	0.1	0.583	0.157	0.1
		3	4.8293	4.86629	4.77815	7.72	7.43	8.22		2	262	749	28.6	0.186	7.8	0.1	0.1	15.6	0.1	262.186	772.4	28.6
		5	4.68124	4.72016	4.65801	7.69	7.71	7.82		3	94.5	0.1	4.2	0.1	6.71	0.377	0.1	0.297	0.1	94.5	7.007	4.577
		7	1	1	1	5.92	5	4.71		5	4.81	72.1	117	0.1	4.7	0.598	0.1	0.1	7.42	4.81	76.8	125.018
		9	1	1	1	5.25	4.59	5.13
			Figure 1E							Figure 1F
		day p.i.	log10PFU			log10RNA				day p.i.	>4µm			1-4µm			<1µm			total
		1	4.69897	5.11394	5.32222	6.21	7.37	7.37		1	0.1	0.342	0.1	0.1	0.1	0.1	0.1	0.1	0.464	0.1	0.342	0.464
		3	5.40654	4.87506	5.16137	8.23	8.03	8.11		2	0.1	0.1	0.1	0.279	0.215	6.16	0.1	0.1	0.1	0.279	0.215	6.16
		5	5.21748	5.13033	4.77815	7.7	8.04	7.72		3	0.1	0.1	0.1	0.221	0.417	12.2	0.376	0.119	0.1	0.597	0.536	12.2
		7	1	1	1	6.37	5.74	6.48		5	0.1	287	12.6	0.1	0.1	0.1	0.147	0.1	0.338	0.147	287	12.938
		9	1	1	1	5.64	5.16	3.56
		Figure 1G
	day p.i.	MN45			OH09			OH02
	1	8.91251e+07	1.04713e+08	1.58489e+09	7.07946e+08	1.28825e+09	1.07152e+08	1.62181e+06	2.34423e+07	2.34423e+07
	3	1.02329e+09	2.39883e+09	2.13796e+08	5.24807e+07	2.69153e+07	1.65959e+08	1.69824e+08	1.07152e+08	1.28825e+08
	5	5.01187e+08	1.86209e+08	1.25893e+08	4.89779e+07	5.12861e+07	6.60693e+07	5.01187e+07	1.09648e+08	5.24807e+07
		Figure 1H
	day p.i.	MN45			OH09			OH02
	1	0.1	1.46	0.382	0.583	0.157	0.1	0.1	0.342	0.464
	2	5837.84	12143.1	207.727	262.186	772.4	28.6	0.279	0.215	6.16
	3	26.773	4952.52	3547.29	94.5	7.007	4.577	0.597	0.536	12.2
	5	3.58	3280.13	2280.95	4.81	76.8	125.018	0.147	287	12.938
			Figure 2A							Figure 2B
Figure 2		day p.i.	log10PFU			log10RNA				day p.i.	>4µm			1-4µm			<1µm			total
		1	6.02119	6.53	5.81	9.41	9.29	9		1	1770	281	0.1	0.935	5.84	0.448	0.1	0.448	0.1	1770.93	287.288	0.448
		3	4.23045	5.35218	4.41	6.62	6.9	6.95		2	198	506	2860	0.556	4.85	1.56	0.19	0.1	0.1	198.746	510.85	2861.56
		5	4.04139	3.8451	3.69	7.25	6.6	8.05		3	6850	61.2	1790	14.6	0.1	44.6	0.1	0.541	1.38	6864.6	61.741	1835.98
			Figure 2C							Figure 2D
		day p.i.	log10PFU			log10RNA				day p.i.	>4µm			1-4µm			<1µm			total
		1	6.4624	6.95424	7.34242	9.58	9.45	9.75		1	312	93.8	1290	0.978	2.57	0.14	0.1	0.1	0.17	312.978	96.37	1290.31
		3	4.95424	5.8451	6	7.95	7.67	8.23		2	665	11900	1620	5.66	41.5	3.81	1.32	0.344	0.1	671.98	11941.8	1623.81
		5	5.26717	5	4.33244	7.68	7.96	7.59		3	3410	3080	1210	42	53.7	8.69	0.115	0.1	1.76	3452.11	3133.7	1220.45
			Figure 2E							Figure 2F
		day p.i.	log10PFU			log10RNA				day p.i.	>4µm			1-4µm			<1µm			total
		1	7.95424	7.77815	7.53782	10.1	10	9.74		1	77.83	88.16	940.18	0.1	0.43	1.95	0.51	0.59	0.1	78.34	89.18	942.13
		3	6.0607	5.07918	5.07918	8.07	8.03	8.02		2	3014.73	2741.96	22446.4	2.58	39.57	17.01	0.1	0.1	0.68	3017.31	2781.53	22464.1
		5	3.47712	5.26717	5.07918	7.63	7.69	7.66		3	1616.96	3677.68	14607.1	16.84	17.56	12.46	0.1	0.1	0.1	1633.8	3695.24	14619.6
			Figure 2G							Figure 2H
		day p.i.	log10PFU			log10RNA				day p.i.	>4µm			1-4µm			<1µm			total
		1	7.32	7.59	7.92	9.93	8.74	9.01		1	35.8	592	707	0.1	0.583	0.808	0.1	0.1	0.223	35.8	592.583	708.031
		3	5.7	5.48	6.79	8.51	7.93	8.1		2	2440	95.4	987	3.98	19.6	0.1	0.1	0.1	0.617	2443.98	115	987.617
		5	5.23	5.75	5.68	8.39	7.55	7.6		3	7430	1870	3750	0.208	0.1	0.1	0.1	1	0.1	7430.21	1871	3750
			Figure 2I							Figure 2J
		day p.i.	log10PFU			log10RNA				day p.i.	>4µm			1-4µm			<1µm			total
		1	6.5	7.25	7.5	7.25	6.87	8.81		1	0.1	0.1	0.1	0.258	0.282	0.32	1.94	0.194	0.1	2.198	0.476	0.32
		3	6.25	5.75	6.5	7.14	7.14	8.08		2	4.21	1050	1430	9.97	609	9.18	0.294	13.3	0.16	14.474	1672.3	1439.34
		5	8.25	7.25	7.5	8.44	7.85	8.02		3	0.1	4730	14200	119	130	584	2.74	17.7	4.28	121.74	4877.7	14788.3
										5	221000	27900	75300	21.8	75.7	29.4	10.1	5.38	13.7	221032	27981.1	75343.1
			Figure 2K							Figure 2L
		day p.i.	log10PFU			log10RNA				day p.i.	>4µm			1-4µm			<1µm			total
		1	5.43	5.9	5.54	7.21	7.89	6.97		1	0.1	1.85	0.1	0.1	1.64	0.236	0.1	0.1	0.1	0.1	3.49	0.236
		3	6.08	5.53	5.32	8.46	7.93	8.04		2	12	11.8	0.1	1.93	0.142	0.369	0.1	0.159	0.1	13.93	12.101	0.369
		5	5.38	6.34	5.18	7.43	8.06	7.12		3	0.1	682	0.1	2.97	0.576	396	0.1	0.1	21.6	2.97	682.576	417.6
										5	0.1	48.1	0.1	1.33	0.31	11.8	0.2	0.753	0.1	1.53	49.163	11.8
			Figure 2M							Figure 2N
		day p.i.	log10PFU			log10RNA				day p.i.	>4µm			1-4µm			<1µm			total
		1	5.23	3.1	5.65	7.74	6.03	8.51		1	67.2	3.9	47.4	1.37	0.1	0.1	1.51	2.26	0.1	70.08	6.16	47.4
		3	4.29	3.78	4.31	8.04	7.59	8.36		2	16100	0.1	215	6.6	19.9	5.63	3.9	3.99	0.717	16110.5	23.89	221.347
		5	4.32	4.63	4.45	8.19	8.39	7.64		3	254000	24800	4650	144	182	2.84	1.28	2.21	8.34	254145	24984.2	4661.18
										5	309000	0.1	96000	13.8	972	8.49	4.41	1.2	46.6	309018	973.2	96055.1
			Figure 3A							Figure 3B
Figure 3		day p.i.	log10PFU			log10RNA				day p.i.	>4µm			1-4µm			<1µm			total
		1	5.75	4.25	4.5	5.4	5.05	4.46		1	0.1	0.1	0.1	0.1	0.1	0.1	0.754	0.1	0.1	0.754	0.1	0.1
		3	5.5	6.5	4.5	5.88	6.11	5.49		2	0.1	0.381	0.1	0.167	0.1	0.1	9.15	1.45	0.1	9.317	1.831	0.1
										3	3.02	16.9	0.1	0.14	1.73	0.1	0.1	0.5	0.49	3.16	19.13	0.49
			Figure 3C							Figure 3D
		day p.i.	log10PFU			log10RNA				day p.i.	>4µm			1-4µm			<1µm			total
		1	5.5	4.5	4.75	5.65	4.95	5.94		1	1.78	0.1	0.1	0.19	0.58	0.1	0.19	0.54	0.31	2.16	1.12	0.31
		3	6.75	6.5	5.75	7.85	7.89	7.9		2	4.13	0.1	7.08	0.22	1.93	0.1	0.2	0.76	0.23	4.55	2.69	7.31
										3	30.99	149.38	23.5	0.23	0.35	1.08	1	10.34	2.16	32.22	160.07	26.74
			Figure 3E							Figure 3F
		day p.i.	log10PFU			log10RNA				day p.i.	>4µm			1-4µm			<1µm			total
		1	3.75	4.75	4.25	6.63	6.75	6.8		1	0.1	3.32	15.1	0.175	0.124	0.642	0.124	0.87	0.1	0.299	4.314	15.742
		3	5.25	5.25	3.5	7.56	7.44	5.74		2	0.1	5.69	166	0.1	0.1	0.1	0.1	0.1	0.135	0.1	5.69	166.135
										3	0.1	4.41	133	0.1	0.136	0.159	17	0.352	0.154	17	4.898	133.313
			Figure 3G							Figure 3H
		day p.i.	log10PFU			log10RNA				day p.i.	>4µm			1-4µm			<1µm			total
		1	2.5	2.5	2.5	3.3	4.43	4.48		1	26.3	22.04	82.4	0.56	0.23	0.24	0.24	0.1	0.23	27.1	22.27	82.87
		3	3.75	2.75	3.5	3.77	6.84	5.84		2	0.1	0.1	66.51	0.1	0.1	0.15	0.3	0.75	0.1	0.3	0.75	66.66
										3	4.92	0.1	31.57	1.04	0.46	0.53	0.15	0.17	0.52	6.11	0.63	32.62
Figure 4			d1			d3			peak
			100%	66-33%	0%	100%	66-33%	0%	100%	66-33%	0%
			89678571	710000000	1630000	1020000000	52300000	171000000	1020000000	109000000	171000000
			104000000	1290000000	23500000	2420000000	26900000	106000000	2420000000	39300000	106000000
			1600000000	106000000	23600000	212000000	167000000	128000000	1600000000	322000000	128000000
			12000000000	17782794	252429	116000000	13803843	756357	12000000000	287000000	756357
			10400000000	7413102	113250	107000000	13803843	1292500	10400000000	84400000	1292500
			5480000000	646000000	28532.1	106000000	120000000	310750	5480000000	110000000	310750
			2570000000	16400000	448393	4140000	287000000	71053571	2570000000	17782794	71053571
			1970000000	77500000	89432.1	7870000	84400000	77842857	1970000000	13803843	77842857
			989000000	9250000	876429	8850000	110000000	78678571	989000000	646000000	78678571
			3810000000	54800000	4240000	89900000	109000000	36410714	3810000000	710000000	36410714
			2790000000	1080000	5611071	46900000	39300000	27446429	2790000000	1290000000	27446429
			5660000000	322000000	6262500	170000000	231000000	551429	5660000000	167000000	6262500
			8490000000		2013.57	321000000		5837.86	8490000000		5837.86
			553000000		26792.9	84400000		6967500	553000000		6967500
			1030000000		30132.1	126000000		693214	1030000000		693214
Figure 5			100% >4µm				100% 1-4µm				100% <1µm				100% total
			d1	d2	d3	peak	d1	d2	d3	peak	d1	d2	d3	peak	d1	d2	d3	peak
			0.1	5680	22.1	5680	0.1	157	4.43	157	0.1	0.843	0.243	0.843	0.1	5837.84	26.773	5837.84
			0.1	12100	4950	12100	1.46	43	2.24	43	0.1	0.118	0.282	0.282	1.46	12143.1	4952.52	12143.1
			0.1	207	3540	3540	0.382	0.727	7.29	7.29	0.1	0.1	0.1	0.1	0.382	207.727	3547.29	3547.29
			1770	198	6850	6850	0.935	0.556	14.6	14.6	0.1	0.19	0.1	0.19	1770.93	198.746	6864.6	6864.6
			281	506	61.2	506	5.84	4.85	0.1	5.84	0.448	0.1	0.541	0.541	287.288	510.85	61.741	510.95
			0.1	2860	1790	2860	0.448	1.56	44.6	44.6	0.1	0.1	1.38	1.38	0.448	2861.56	1835.98	2861.56
			312	665	3410	3410	0.978	5.66	42	42	0.1	1.32	0.115	1.32	312.978	671.98	3452.11	3452.11
			93.8	11900	3080	11900	2.57	41.5	53.7	53.7	0.1	0.344	0.1	0.344	96.37	11941.8	3133.7	11941.8
			1290	1620	1210	1620	0.14	3.81	8.69	8.69	0.17	0.1	1.76	1.76	1290.31	1623.81	1220.45	1623.81
			77.83	3014.73	1616.96	3014.73	0.1	2.58	16.84	16.84	0.51	0.1	0.1	0.51	78.34	3017.31	1633.8	3017.31
			88.16	2741.96	3677.68	3677.68	0.43	39.57	17.56	39.57	0.59	0.1	0.1	0.59	89.18	2781.53	3695.24	3695.24
			940.18	22446.4	14607.1	22446.4	1.95	17.01	12.46	17.01	0.1	0.68	0.1	0.68	942.13	22464.1	14619.6	22464.1
			35.8	2440	7430	7430	0.1	3.98	0.208	3.98	0.1	0.1	0.1	0.1	35.8	2443.98	7430.21	7430.21
			592	95.4	1870	1870	0.583	19.6	0.1	19.6	0.1	0.1	0.1	0.1	592.583	115	1870	592.583
			707	987	3750	3750	0.808	0.1	0.1	0.808	0.223	0.617	0.1	0.617	708.031	987.617	3750	3750
			66-33% >4µm				66-33% 1-4µm				66-33% <1µm				66-33% total
			d1	d2	d3	peak	d1	d2	d3	peak	d1	d2	d3	peak	d1	d2	d3	peak
			0.1	262	94.5	262	0.583	0.186	0.1	0.583	0.1	0.1	0.1	0.1	0.583	262.186	94.5	262.186
			0.1	749	0.1	749	0.157	7.8	6.71	7.8	0.1	15.6	0.297	15.6	0.157	772.4	7.007	772.4
			0.1	28.6	4.2	28.6	0.1	0.1	0.377	0.377	0.1	0.1	0.1	0.1	0.1	28.6	4.577	28.6
			0.1	4.21	0.1	4.21	0.258	9.97	119	119	1.94	0.294	2.74	2.74	2.198	14.474	121.74	121.74
			0.1	1050	4730	4730	0.282	609	130	609	0.194	13.3	17.7	17.7	0.476	1672.3	4877.7	4877.7
			0.1	1430	14200	14200	0.32	9.18	584	584	0.1	0.16	4.28	4.28	0.32	1439.34	14788.3	14788.3
			0.1	12	0.1	12	0.1	1.93	2.97	2.97	0.1	0.1	0.1	0.1	0.1	13.93	2.97	13.93
			1.85	11.8	682	682	1.64	0.142	0.576	1.64	0.1	0.159	0.1	0.159	3.49	12.101	682.576	682.576
			0.1	0.1	0.1	0.1	0.236	0.369	396	396	0.1	0.1	21.6	21.6	0.236	0.369	417.6	417.6
			67.2	16100	254000	254000	1.37	6.6	144	144	1.51	3.9	1.28	3.9	70.08	16110.5	254145	254145
			3.9	0.1	24800	24800	0.1	19.9	182	182	2.26	3.99	2.21	3.99	6.16	23.89	24984.2	24984.2
			47.4	215	4650	4650	0.1	5.63	2.84	5.63	0.1	0.717	8.34	8.34	47.4	221.347	4661.18	4661.18
			0% >4µm				0% 1-4µm				0% <1µm				0% total
			d1	d2	d3	peak	d1	d2	d3	peak	d1	d2	d3	peak	d1	d2	d3	peak
			0.1	0.1	0.1	0.1	0.1	0.279	0.221	0.279	0.1	0.1	0.376	0.376	0.1	0.279	0.597	0.597
			0.342	0.1	0.1	0.342	0.1	0.215	0.417	0.417	0.1	0.1	0.119	0.119	0.342	0.215	0.536	0.536
			0.1	0.1	0.1	0.1	0.1	6.16	12.2	12.2	0.464	0.1	0.1	0.464	0.464	6.26	12.2	12.2
			0.1	0.1	3.02	3.02	0.1	0.167	0.14	0.167	0.754	9.15	0.1	9.15	0.754	9.317	3.16	9.317
			0.1	0.381	16.9	16.9	0.1	0.1	1.73	1.73	0.1	1.45	0.5	1.45	0.1	1.831	19.13	19.13
			0.1	0.1	0.1	0.1	0.1	0.1	0.1	0.1	0.1	0.1	0.49	0.49	0.1	0.1	0.49	0.49
			1.78	4.13	30.99	30.99	0.19	0.22	0.23	0.23	0.19	0.2	1	0.2	2.16	4.55	32.22	32.22
			0.1	0.1	149.38	149.38	0.58	1.93	0.35	1.93	0.54	0.76	10.34	10.34	1.12	2.69	160.07	160.07
			0.1	7.08	23.5	23.5	0.1	0.1	1.08	1.08	0.31	0.23	2.16	2.16	0.31	7.31	26.74	26.74
			0.1	0.1	0.1	0.1	0.175	0.1	0.1	0.175	0.124	0.1	17	17	0.299	0.1	17	17
			3.32	5.69	4.41	5.69	0.124	0.1	0.136	0.136	0.87	0.1	0.352	0.87	4.314	5.69	4.898	4.898
			15.1	166	133	166	0.642	0.1	0.159	0.642	0.1	0.135	0.154	0.154	15.742	166.135	133.313	166.135
			26.3	0.1	4.92	26.3	0.56	0.1	1.04	1.04	0.24	0.3	0.15	0.3	27.1	0.3	6.11	27.1
			22.04	0.1	0.1	22.04	0.23	0.1	0.46	0.46	0.1	0.75	0.17	0.75	22.27	0.75	0.63	22.27
			82.4	66.51	31.57	82.4	0.24	0.15	0.53	0.53	0.23	0.1	0.52	0.52	82.87	66.66	32.62	82.87
